# Supplementary material for: Large-Scale Multigenome-Wide Study Predicts the Existence of Transmembrane Phosphotransfer Proteins in Plant Multistep Phosphorelay Signaling Pathway
Source: Int J Mol Sci. 2025 Dec 25;27(1):240. doi: 10.3390/ijms27010240 (PMC12785465; doi:10.3390/ijms27010240)
Supplement: Supplementary file 1 [file ijms-27-00240-s001.zip]

Archive with 1 entries (1 files):
- ijms-4043326-supplementary.pdf
